# Supplementary material for: An Upgraded, Highly Saturated Linkage Map of Japanese Plum (Prunus salicina Lindl.), and Identification of a New Major Locus Controlling the Flavan-3-ol Composition in Fruits
Source: Front Plant Sci. 2022 Mar 4;13:805744. doi: 10.3389/fpls.2022.805744 (PMC8931734; doi:10.3389/fpls.2022.805744)
Supplement: Supplementary file 2 [file Table_2.XLSX]

## Sheet: Table 1
Type of value	Compound	Season	Tissue	Parent '98-99'	Parent 'Angeleno'	F1 progeny	Shapiro-Wilk test (p-value)	Levene test (p-value)
Absolute	Catechin	T1	FL	8.85842	0.840182	0.750854	< 2.2e-16	2.792e-5
			SK	16.3533	0.755556	7.6896	< 2.2e-16	0.2012
		T2	FL	-	-	8.38	< 2.2e-16	-
			SK	-	-	42.17	< 2.2e-16	-
	Epicatechin	T1	FL	1.03888	6.54171	1.38881	< 2.2e-16	0.005
			SK	0.96763	13.7037	8.94602	< 2.2e-16	0.2918
		T2	FL	-	-	14.01	< 2.2e-16	-
			SK	-	-	66.35	< 2.2e-16	-
	Procyanidin B1	T1	FL	0.370131	0.370131	0.30415	< 2.2e-16	0.0026
			SK	2.07743	0.190178	4.03014	< 2.2e-16	6.621e-8
	Procyanidin A2	T1	FL	0.141	0	0.0162453	< 2.2e-16	2.912e-6
			SK	0	0	0.0193941	< 2.2e-16	0.3236
	Flavan-3-ol-a	T1	FL	0	0	0.65455	< 2.2e-16	0.0642
			SK	0	0	3.81769	< 2.2e-16	0.0036
	Flavan-3-ol-b	T1	FL	0	0	0.228336	< 2.2e-16	1.482e-9
			SK	0	0	1.71098	< 2.2e-16	0.1609
Relative	Catechin	T1	FL	0.786779	0.11285	0.317695	4.5e-10	0.418
			SK	0.842768	0.0470473	0.38867	1.1e-11	0.5631
	Epicatechin	T1	FL	0.0909899	0.834886	0.377673	8.8e-7	0.7977
			SK	0.0499184	0.943623	0.328719	6.9e-11	0.4618
	Procyanidin B1	T1	FL	0.122232	0.052264	0.100106	4.6e-11	0.2866
			SK	0.107314	0.00933	0.139143	2.5e-16	0.5986
	Flavan-3-ol-a	T1	FL	0	0	0.164169	2.2e-7	0.6694
			SK	0	0	0.115572	4.6e-14	0.1407
	Flavan-3-ol-b	T1	FL	0	0	0.0403572	2.2e-16	0.1064
			SK	0	0	0.0278957	2.2e-16	0.5041
Supplementary Table 1. Mean content of each flavan-3-ol identified in the F1 progeny and the parents ('98-99' and 'Angeleno'). Values correspond to each tissue, flesh (FL) and skin (SK) in two harvest seasons (T1 and T2). Each value of the parents correspond to the mean of three replicates. F1 progeny values is the mean of 79 and 64 seedlings of the population in T1 and T2, respectively. Only the…

## Sheet: Table 2
		Linkage map of '98-99'
		LG1				LG2				LG3				LG4				LG5				LG6				LG7				LG8
	Marker name	Physical position (bp)	Genetic position (cM)		Marker name	Physical position (bp)	Genetic position (cM)		Marker name	Physical position (bp)	Genetic position (cM)		Marker name	Physical position (bp)	Genetic position (cM)		Marker name	Physical position (bp)	Genetic position (cM)		Marker name	Physical position (bp)	Genetic position (cM)		Marker name	Physical position (bp)	Genetic position (cM)		Marker name	Physical position (bp)	Genetic position (cM)
	S1_00572995	572995	0		S2_00683317	683317	0		S3_00018221	18221	0		S4_02752746	2752746	0		S5_00058216	58216	0		S6_00882377	882377	0		S7_01549452	1549452	0		S8_00046362	46362	0
	S1_01695998	1695998	0.709		S2_02602227	2602227	4.102		S3_00152800	152800	0.275		S4_02987556	2987556	0.692		S5_00154835	154835	0.69		S6_02544804	2544804	1.373		S7_03240267	3240267	1.374		S8_00100804	100804	0.979
	S1_01888218	1888218	6.639		S2_05757118	5757118	4.782		S3_00532880	532880	0.919		S4_03130976	3130976	1.375		S5_00346170	346170	2.069		S6_02692838	2692838	2.743		S7_06148187	6148187	2.745		S8_01346024	1346024	2.35
	S1_01923897	1923897	7.303		S2_07989754	7989754	5.463		S3_00630227	630227	1.473		S4_03706621	3706621	2.067		S5_00355494	355494	2.758		S6_03789001	3789001	6.16		S7_07217373	7217373	3.429		S8_01429444	1429444	2.591
	S1_02041629	2041629	7.968		S2_11098134	11098134	6.143		S3_00650064	650064	2.15		S4_04552928	4552928	2.336		S5_00459414	459414	3.698		S6_03984363	3984363	6.835		S7_07260551	7260551	4.11		S8_04632026	4632026	5.182
	S1_02254193	2254193	9.242		S2_11584721	11584721	6.824		S3_01062101	1062101	2.828		S4_09612518	9612518	3.508		S5_00481930	481930	5.038		S6_04036607	4036607	7.513		S7_07725997	7725997	4.794		S8_06691731	6691731	6.512
	S1_03128624	3128624	10.594		S2_14649827	14649827	8.19		S3_01135495	1135495	4.115		S4_09920534	9920534	4.171		S5_00500744	500744	7.062		S6_04204643	4204643	8.192		S7_10907482	10907482	6.845		S8_07217813	7217813	7.179
	S1_03323697	3323697	11.271		S2_18071573	18071573	8.873		S3_01339900	1339900	4.789		S4_10617392	10617392	4.832		S5_00974154	974154	7.737		S6_04383149	4383149	8.872		S7_11598241	11598241	7.527		S8_08058326	8058326	8.28
	S1_03376344	3376344	12.628		S2_19148743	19148743	9.556		S3_01956649	1956649	5.463		S4_10859311	10859311	5.873		S5_01109742	1109742	8.413		S6_04984729	4984729	9.55		S7_11598252	11598252	8.21		S8_10952607	10952607	13.802
	S1_03963118	3963118	13.262		S2_19627818	19627818	10.243		S3_01957571	1957571	6.139		S4_10859402	10859402	7.171		S5_01269544	1269544	9.09		S6_05058148	5058148	10.229		S7_11774075	11774075	8.893		S8_12869799	12869799	15.192
	S1_04211443	4211443	13.947		S2_19915120	19915120	12.306		S3_01979977	1979977	7.495		S4_12057263	12057263	7.822		S5_01478107	1478107	9.768		S6_05175577	5175577	10.91		S7_12979113	12979113	9.574		S8_14525931	14525931	17.975
	S1_04946855	4946855	16.011		S2_20776613	20776613	12.992		S3_02378504	2378504	8.176		S4_12111743	12111743	8.755		S5_01615646	1615646	10.447		S6_05332125	5332125	11.592		S7_13860105	13860105	11.626		S8_14710019	14710019	18.67
	S1_05541401	5541401	17.389		S2_21221429	21221429	13.68		S3_02467800	2467800	8.859		S4_12369014	12369014	10.021		S5_02262987	2262987	11.127		S6_05619474	5619474	12.277		S7_13964446	13964446	12.311		S8_14772111	14772111	19.365
	S1_05586481	5586481	18.08		S2_21563639	21563639	14.368		S3_02855078	2855078	9.545		S4_12761692	12761692	10.653		S5_02574054	2574054	12.388		S6_05685221	5685221	12.963		S7_13964514	13964514	12.998		S8_14950171	14950171	20.061
	S1_06076705	6076705	18.775		S2_22640812	22640812	15.75		S3_04132612	4132612	10.925		S4_12768209	12768209	11.292		S5_02702633	2702633	13.775		S6_06610404	6610404	13.651		S7_14963173	14963173	16.443		S8_15069430	15069430	20.757
	S1_06708102	6708102	22.933		S2_22648655	22648655	16.451		S3_04381078	4381078	13.007		S4_13549027	13549027	11.849		S5_03263556	3263556	14.469		S6_06869420	6869420	14.342		S7_14967731	14967731	17.132		S8_15271023	15271023	22.839
	S1_07061157	7061157	23.634		S2_22992716	22992716	17.147		S3_05792184	5792184	15.109		S4_13755977	13755977	12.499		S5_03699018	3699018	15.86		S6_07300466	7300466	15.037		S7_14978406	14978406	17.823		S8_15305023	15305023	23.536
	S1_07419715	7419715	24.323		S2_23869564	23869564	18.549		S3_06393190	6393190	15.813		S4_14344429	14344429	13.15		S5_04629100	4629100	16.557		S6_07445911	7445911	17.861		S7_15831690	15831690	19.205		S8_16474816	16474816	24.234
	S1_07601226	7601226	25.008		S2_24254686	24254686	23.502		S3_08141955	8141955	17.161		S4_14373133	14373133	13.803		S5_05152465	5152465	17.955		S6_07990041	7990041	22.057		S7_16797903	16797903	19.896		S8_16641466	16641466	25.632
	S1_07739007	7739007	25.696		S2_24306618	24306618	24.213		S3_08296964	8296964	17.862		S4_14374999	14374999	14.199		S5_05194824	5194824	19.356		S6_08431044	8431044	22.773		S7_17389869	17389869	20.587		S8_16904353	16904353	27.035
	S1_07812642	7812642	27.093		S2_24534711	24534711	24.926		S3_08349546	8349546	18.565		S4_14561789	14561789	14.681		S5_05550437	5550437	20.76		S6_08671254	8671254	24.919		S7_17613215	17613215	21.279		S8_16929342	16929342	27.735
	S1_08522970	8522970	27.793		S2_25019661	25019661	27.066		S3_09013092	9013092	19.981		S4_15175327	15175327	15.368		S5_05858386	5858386	21.463		S6_09386152	9386152	25.631		S7_17942122	17942122	21.973		S8_16979227	16979227	28.436
	S1_08659643	8659643	29.894		S2_25269618	25269618	27.777		S3_09213921	9213921	20.655		S4_15502309	15502309	16.063		S5_06989900	6989900	22.871		S6_10871187	10871187	28.473		S7_18033941	18033941	22.67		S8_17040002	17040002	29.121
	S1_08692800	8692800	31.294		S2_27038505	27038505	31.318		S3_10066163	10066163	23.393		S4_15557222	15557222	17.276		S5_07028579	7028579	23.575		S6_10987505	10987505	29.183		S7_19203647	19203647	24.069		S8_17748774	17748774	29.828
	S1_08892378	8892378	33.415		S2_27187735	27187735	32.018		S3_11179272	11179272	25.51		S4_15610877	15610877	18.681		S5_08338662	8338662	24.983		S6_10987569	10987569	29.889		S7_19664163	19664163	26.888		S8_18222960	18222960	30.537
	S1_09198542	9198542	34.123		S2_27211357	27211357	32.721		S3_11663292	11663292	26.213		S4_15613241	15613241	20.097		S5_08377848	8377848	25.687		S6_11159857	11159857	30.593		S7_20521038	20521038	28.299		S8_18534607	18534607	32.691
	S1_09851690	9851690	34.826		S2_27860493	27860493	33.417		S3_11780849	11780849	26.903		S4_15613954	15613954	20.807		S5_09299908	9299908	27.091		S6_11397625	11397625	31.297		S7_20608753	20608753	29.714		S8_18800433	18800433	35.589
	S1_16710546	16710546	41.141		S2_28460281	28460281	34.807		S3_11977978	11977978	27.602		S4_15614064	15614064	21.519		S5_09350464	9350464	27.793		S6_13358836	13358836	32		S7_21123914	21123914	31.135		S8_19048456	19048456	36.313
	S1_17389827	17389827	42.54		S2_28658378	28658378	35.5		S3_13673848	13673848	29.001		S4_15755312	15755312	22.233		S5_09358534	9358534	29.177		S6_15263347	15263347	32.7		S7_21216439	21216439	31.845		S8_19082485	19082485	37.038
	S1_17486549	17486549	43.956		S2_28979475	28979475	37.585		S3_15002277	15002277	29.69		S4_15811454	15811454	22.946		S5_09972986	9972986	29.874		S6_15276443	15276443	33.4		S7_21402059	21402059	33.264		S8_19304087	19304087	37.763
	S1_18181488	18181488	44.666		S2_29133102	29133102	38.276		S3_16325209	16325209	30.388		S4_15858765	15858765	23.665		S5_12643428	12643428	30.57		S6_16314371	16314371	34.099		S7_21696704	21696704	33.973		S8_19508151	19508151	39.207
	S1_18690760	18690760	45.19		S2_29579285	29579285	38.966		S3_17412239	17412239	31.787		S4_15976561	15976561	24.38		S5_13056494	13056494	31.267		S6_16516730	16516730	34.799		S7_22242452	22242452	35.391		S8_19542609	19542609	39.932
	S1_20011042	20011042	46.583		S2_29864887	29864887	39.655		S3_18270645	18270645	33.185		S4_16325286	16325286	27.253		S5_13093375	13093375	31.959		S6_20964621	20964621	36.203		S7_22257808	22257808	36.1		S8_19643517	19643517	40.656
	S1_20137309	20137309	47.99		S2_30075703	30075703	40.345		S3_20106848	20106848	33.886		S4_16361990	16361990	27.971		S5_14065628	14065628	32.651		S6_21835336	21835336	39.01		S7_22407516	22407516	36.808		S8_19798168	19798168	41.316
	S1_20714401	20714401	48.703		S2_30296968	30296968	41.035		S3_20940216	20940216	35.988		S4_16481550	16481550	30.849		S5_14404060	14404060	33.346		S6_21884901	21884901	39.709		S7_22494658	22494658	38.224		S8_19931910	19931910	41.435
	S1_21048121	21048121	50.747		S2_30428343	30428343	43.118		S3_21328420	21328420	37.385		S4_16878962	16878962	31.562		S5_14431296	14431296	34.04		S6_23797856	23797856	41.059		S7_22977188	22977188	38.932		S8_20242476	20242476	42.156
	S1_21883133	21883133	53.264		S2_30438445	30438445	43.811		S3_22786157	22786157	38.733		S4_17163597	17163597	32.273		S5_14652726	14652726	34.734		S6_23797909	23797909	41.761		S7_23073070	23073070	39.618		S8_20563344	20563344	42.876
	S1_29746570	29746570	63.166		S2_30725276	30725276	44.512		S3_23294898	23294898	40.142		S4_17725029	17725029	32.836		S5_14777315	14777315	35.427		S6_24294738	24294738	42.46		S7_23256551	23256551	40.323		S8_20578240	20578240	44.867
	S1_29925966	29925966	63.862		S2_30882606	30882606	45.903		S3_23578784	23578784	40.846		S4_17808803	17808803	34.238		S5_15412230	15412230	36.121		S6_24337767	24337767	43.052		S7_23926207	23926207	45.947		S8_20609929	20609929	47.542
	S1_29969417	29969417	64.471		S2_31189542	31189542	46.6		S3_24328517	24328517	42.972		S4_17968893	17968893	35.631		S5_15552224	15552224	38.855		S6_25153974	25153974	44.435		S7_24345652	24345652	47.336		S8_20629419	20629419	48.138
	S1_29969430	29969430	65.141		S2_31784457	31784457	49.397		S3_24643949	24643949	43.68		S4_18471089	18471089	36.325		S5_15615882	15615882	39.544		S6_25273512	25273512	45.123		S7_24770788	24770788	48.026		S8_20669133	20669133	49.172
	S1_30546478	30546478	65.812		S2_32378854	32378854	50.097		S3_24660610	24660610	44.392		S4_18682570	18682570	37.02		S5_16446475	16446475	40.922		S6_25793047	25793047	45.809		S7_24992853	24992853	49.402		S8_20669146	20669146	49.78
	S1_31184151	31184151	66.489		S2_32875338	32875338	52.187		S3_25073675	25073675	46.506		S4_20190128	20190128	37.713		S5_16593844	16593844	41.611		S6_27227717	27227717	46.496		S7_25027535	25027535	50.77		S8_20762475	20762475	51.004
	S1_31365522	31365522	67.172		S2_33258130	33258130	54.264		S3_25082574	25082574	47.875		S4_21474671	21474671	38.322		S5_16651584	16651584	42.3		S6_28552146	28552146	47.18		S7_25923546	25923546	51.45		S8_21798142	21798142	51.609
	S1_31397914	31397914	68.445		S2_33849481	33849481	54.951		S3_25208323	25208323	48.553		S4_21778658	21778658	39.713		S5_16678757	16678757	42.988		S6_28552238	28552238	47.861		S7_25938753	25938753	52.13		S8_21894213	21894213	52.117
	S1_31445805	31445805	69.134		S2_33967131	33967131	55.567		S3_25856503	25856503	50.681		S4_21991205	21991205	40.41		S5_16683761	16683761	43.678		S6_28571032	28571032	48.166		S7_26069808	26069808	53.49		S8_21954269	21954269	52.746
	S1_32003518	32003518	69.8		S2_33979186	33979186	56.244		S3_25935947	25935947	51.389		S4_22663050	22663050	41.105		S5_16911706	16911706	45.741		S6_28619696	28619696	48.725		S7_26289299	26289299	54.167		S8_22101970	22101970	53.37
	S1_32060754	32060754	70.347		S2_34487994	34487994	57.528		S3_26125032	26125032	52.801		S4_22793930	22793930	41.801		S5_17592899	17592899	46.427		S6_28645169	28645169	49.37		S7_26390242	26390242	55.522		S8_22456240	22456240	53.87
	S1_32104231	32104231	71.016		S2_35710765	35710765	61.515		S3_26995510	26995510	53.504		S4_23087836	23087836	42.494		S5_17695434	17695434	47.112		S6_28701496	28701496	50.015		S7_26479676	26479676	56.879		S8_23241210	23241210	54.292
	S1_32202542	32202542	71.195		S2_36012381	36012381	62.83		S3_27256837	27256837	55.59		S4_23116697	23116697	43.187		S5_17952732	17952732	47.8		S6_29376706	29376706	50.358		S7_26639101	26639101	57.435		S8_23354395	23354395	54.937
	S1_32559876	32559876	72.411		S2_36819214	36819214	64.189		S3_27537915	27537915	56.292		S4_23612782	23612782	43.879		S5_17965238	17965238	48.487		S6_29384873	29384873	52.016		S7_27066005	27066005	61.565		S8_23539819	23539819	55.402
	S1_32817931	32817931	73.083						S3_28041219	28041219	57.681		S4_24060306	24060306	44.57		S5_18078352	18078352	50.553		S6_29401311	29401311	52.564						S8_23575573	23575573	56.719
	S1_32983579	32983579	73.761						S3_28079473	28079473	58.34		S4_24068510	24068510	45.26		S5_22178739	22178739	54.669		S6_29856365	29856365	53.251						S8_24578613	24578613	57.374
	S1_33143203	33143203	74.433						S3_28331735	28331735	59.728		S4_24132457	24132457	45.948		S5_22195117	22195117	55.875		S6_30157886	30157886	53.939						S8_24686383	24686383	57.828
	S1_33272115	33272115	75.117						S3_28429577	28429577	61.116		S4_24221467	24221467	46.493		S5_22197362	22197362	56.58		S6_30159905	30159905	55.315						S8_25012052	25012052	58.304
	S1_38916347	38916347	85.889						S3_28471517	28471517	62.497		S4_24653531	24653531	47.901		S5_22709755	22709755	57.987		S6_30530320	30530320	56.003						S8_25210077	25210077	58.982
	S1_38974834	38974834	86.554						S3_28651074	28651074	63.873		S4_25119047	25119047	50.007		S5_22821259	22821259	58.689		S6_30644804	30644804	56.69						S8_25658331	25658331	59.658
	S1_39286667	39286667	87.892						S3_28778561	28778561	64.558		S4_25603735	25603735	50.711		S5_22956378	22956378	59.391		S6_32938295	32938295	57.379						S8_25700261	25700261	60.344
	S1_39477778	39477778	88.563						S3_29074470	29074470	66.521		S4_25678658	25678658	51.411		S5_23114290	23114290	60.093		S6_33689876	33689876	59.443						S8_26164397	26164397	61.03
	S1_39556325	39556325	89.22						S3_30189647	30189647	67.196		S4_25685404	25685404	52.794		S5_23199166	23199166	62.659		S6_33926687	33926687	60.133						S8_26308535	26308535	61.71
	S1_39661767	39661767	90.326						S3_30605957	30605957	67.87		S4_27095048	27095048	53.491		S5_23271174	23271174	65.813		S6_33980107	33980107	61.518						S8_26418629	26418629	62.394
	S1_39904185	39904185	92.141						S3_30880582	30880582	68.543		S4_27491181	27491181	54.187						S6_34079651	34079651	62.903						S8_26492426	26492426	63.501
	S1_39936484	39936484	93.516						S3_31144947	31144947	69.216		S4_27590047	27590047	54.882						S6_34350025	34350025	63.595						S8_26717588	26717588	64.192
	S1_45107959	45107959	107.743						S3_31164595	31164595	78.267		S4_27670149	27670149	55.577						S6_34920159	34920159	64.29						S8_27745354	27745354	64.885
	S1_45280441	45280441	108.981						S3_31185689	31185689	79.569		S4_27961698	27961698	56.269						S6_35239177	35239177	67.081
	S1_45909972	45909972	111.039						S3_31185759	31185759	80.28		S4_28264611	28264611	56.96						S6_35430820	35430820	67.746
	S1_45922822	45922822	111.723										S4_28690755	28690755	57.65
	S1_45970035	45970035	113.061										S4_28776576	28776576	58.343
	S1_46249627	46249627	114.423										S4_29068371	29068371	59.723
	S1_53852445	53852445	125.956										S4_30701204	30701204	61.007
	S1_53905406	53905406	128.627										S4_30776560	30776560	61.704
	S1_54229188	54229188	129.243										S4_30782915	30782915	62.4
	S1_54320232	54320232	129.927										S4_30812983	30812983	63.097
	S1_54331914	54331914	130.607										S4_31168180	31168180	66.567
	S1_54380733	54380733	131.872										S4_31437921	31437921	67.95
	S1_54381296	54381296	132.451										S4_31854826	31854826	68.637
	S1_54415567	54415567	133.832										S4_31932924	31932924	70.521
	S1_54416162	54416162	134.452										S4_31967413	31967413	71.336
	S1_54425979	54425979	135.618										S4_32220699	32220699	74.184

## Sheet: Table 3
		Linkage map of 'Angeleno'
		LG1				LG2				LG3				LG4				LG5				LG6				LG7				LG8
	Marker name	Physical position (bp)	Genetic position (cM)		Marker name	Physical position (bp)	Genetic position (cM)		Marker name	Physical position (bp)	Genetic position (cM)		Marker name	Physical position (bp)	Genetic position (cM)		Marker name	Physical position (bp)	Genetic position (cM)		Marker name	Physical position (bp)	Genetic position (cM)		Marker name	Physical position (bp)	Genetic position (cM)		Marker name	Physical position (bp)	Genetic position (cM)
	S1_00572979	572979	0		S2_00543768	543768	0		S3_00018221	18221	0		S4_00375233	375233	0		S5_00075681	75681	0		S6_01695890	1695890	0		S7_00103334	103334	0		S8_00046362	46362	0
	S1_02534493	2534493	1.394		S2_02924298	2924298	4.885		S3_00372063	372063	0.68		S4_02481428	2481428	0.644		S5_00352968	352968	0.628		S6_02544838	2544838	0.688		S7_01537030	1537030	0.687		S8_00100804	100804	0.685
	S1_02776188	2776188	2.73		S2_05439433	5439433	6.936		S3_01339900	1339900	2.716		S4_02955467	2955467	0.802		S5_00459414	459414	1.312		S6_02611784	2611784	2.063		S7_01732388	1732388	1.373		S8_00102707	102707	1.192
	S1_02931527	2931527	4.11		S2_07078417	7078417	7.623		S3_01935475	1935475	4.749		S4_03130976	3130976	1.394		S5_00481930	481930	1.993		S6_02692803	2692803	3.652		S7_02662382	2662382	2.059		S8_00150163	150163	1.866
	S1_03128624	3128624	6.12		S2_07957653	7957653	8.306		S3_02437471	2437471	5.426		S4_03571915	3571915	2.072		S5_01697745	1697745	2.673		S6_02900699	2900699	4.321		S7_02970410	2970410	3.431		S8_00793184	793184	3.221
	S1_03746149	3746149	6.789		S2_11779793	11779793	8.989		S3_02653040	2653040	6.103		S4_04552844	4552844	2.375		S5_01823544	1823544	3.304		S6_03984363	3984363	6.19		S7_03169953	3169953	4.802		S8_04450656	4450656	4.58
	S1_04829486	4829486	7.459		S2_12334276	12334276	10.36		S3_04062744	4062744	6.78		S4_04610029	4610029	3.013		S5_02060144	2060144	3.982		S6_04037951	4037951	7.443		S7_03450205	3450205	5.489		S8_04855586	4855586	5.242
	S1_05127122	5127122	9.478		S2_16536778	16536778	11.046		S3_05233841	5233841	7.458		S4_06959697	6959697	3.565		S5_02060441	2060441	4.667		S6_04257576	4257576	8.105		S7_04306639	4306639	6.868		S8_04904382	4904382	5.921
	S1_05234740	5234740	10.151		S2_17657848	17657848	12.418		S3_05297758	5297758	8.138		S4_09612518	9612518	6.109		S5_02627260	2627260	5.346		S6_04350903	4350903	8.768		S7_07381382	7381382	7.554		S8_05171508	5171508	7.969
	S1_05586481	5586481	10.731		S2_19408636	19408636	13.792		S3_05346508	5346508	8.817		S4_10603048	10603048	6.77		S5_02900246	2900246	6.025		S6_04493553	4493553	9.431		S7_10365845	10365845	11.015		S8_06719415	6719415	9.32
	S1_05599003	5599003	12.786		S2_19616788	19616788	15.168		S3_05777281	5777281	9.496		S4_10833392	10833392	7.434		S5_03366572	3366572	6.452		S6_05367920	5367920	10.095		S7_10907482	10907482	12.397		S8_07578961	7578961	10.004
	S1_05911341	5911341	14.159		S2_19915120	19915120	15.857		S3_06826579	6826579	10.176		S4_10859311	10859311	8.687		S5_03822214	3822214	7.114		S6_05452431	5452431	10.759		S7_11598252	11598252	13.088		S8_08176957	8176957	11.381
	S1_06314871	6314871	14.845		S2_21563669	21563669	16.547		S3_07345137	7345137	10.858		S4_10859402	10859402	9.347		S5_03990416	3990416	7.78		S6_05853221	5853221	11.347		S7_11740410	11740410	13.778		S8_10800288	10800288	12.073
	S1_07124561	7124561	15.531		S2_21661586	21661586	17.236		S3_07439767	7439767	11.54		S4_11509653	11509653	9.556		S5_04203190	4203190	8.193		S6_05863763	5863763	12.017		S7_13218308	13218308	14.469		S8_10966113	10966113	12.768
	S1_07129427	7129427	16.218		S2_22725991	22725991	17.926		S3_08296964	8296964	12.23		S4_11880618	11880618	10.193		S5_04384246	4384246	8.74		S6_06200391	6200391	12.69		S7_13218374	13218374	15.16		S8_11164278	11164278	14.171
	S1_07386945	7386945	16.907		S2_22930911	22930911	18.617		S3_08599808	8599808	12.919		S4_12085451	12085451	12.007		S5_04516381	4516381	9.367		S6_06235581	6235581	13.362		S7_13600470	13600470	15.852		S8_11410401	11410401	15.48
	S1_07508419	7508419	18.288		S2_23513554	23513554	19.31		S3_09297889	9297889	14.307		S4_12111743	12111743	12.654		S5_04761094	4761094	10.005		S6_07037553	7037553	14.037		S7_13797173	13797173	16.544		S8_11473755	11473755	16.188
	S1_07834052	7834052	18.978		S2_24306600	24306600	20.005		S3_10066163	10066163	17.8		S4_12369014	12369014	13.943		S5_05078515	5078515	10.644		S6_07163553	7163553	14.712		S7_13964635	13964635	17.931		S8_11501851	11501851	16.901
	S1_08659654	8659654	19.667		S2_25635065	25635065	21.399		S3_10481444	10481444	18.507		S4_13549027	13549027	14.592		S5_05194824	5194824	11.923		S6_07300400	7300400	15.391		S7_14206661	14206661	18.627		S8_11502834	11502834	17.619
	S1_08957133	8957133	20.36		S2_26146484	26146484	23.474		S3_10510616	10510616	19.911		S4_13553882	13553882	14.991		S5_05349203	5349203	12.563		S6_07382665	7382665	16.071		S7_14413772	14413772	19.324		S8_12488315	12488315	18.343
	S1_09414756	9414756	21.054		S2_27014179	27014179	24.17		S3_11213313	11213313	22.03		S4_14343003	14343003	15.84		S5_05386996	5386996	13.201		S6_07707257	7707257	16.751		S7_14967731	14967731	20.731		S8_13869625	13869625	24.069
	S1_09442301	9442301	21.709		S2_27132894	27132894	24.866		S3_11369278	11369278	22.737		S4_14373133	14373133	16.504		S5_06215429	6215429	13.478		S6_10276467	10276467	17.435		S7_16087435	16087435	22.147		S8_14093114	14093114	24.805
	S1_09851690	9851690	23.1		S2_27144929	27144929	25.564		S3_11651668	11651668	24.151		S4_14374999	14374999	17.153		S5_06219213	6219213	13.896		S6_10987505	10987505	21.524		S7_16998716	16998716	22.853		S8_14525944	14525944	25.328
	S1_10109849	10109849	23.797		S2_27189571	27189571	26.958		S3_11663292	11663292	24.858		S4_14561789	14561789	17.823		S5_06222263	6222263	15.092		S6_10987569	10987569	22.225		S7_17233745	17233745	24.278		S8_14710019	14710019	27.438
	S1_10275354	10275354	24.48		S2_28020326	28020326	28.347		S3_12386894	12386894	26.277		S4_15175327	15175327	18.49		S5_06373899	6373899	15.722		S6_11159857	11159857	22.916		S7_17389869	17389869	24.988		S8_14917810	14917810	28.155
	S1_10314026	10314026	25.165		S2_28092298	28092298	29.04		S3_12505532	12505532	26.991		S4_15184521	15184521	18.74		S5_06387121	6387121	16.382		S6_12385047	12385047	24.265		S7_17435768	17435768	25.698		S8_15051525	15051525	28.871
	S1_11128539	11128539	27.262		S2_28108202	28108202	29.732		S3_12653885	12653885	29.156		S4_15257107	15257107	19.425		S5_06892711	6892711	17.043		S6_12667411	12667411	24.969		S7_18240083	18240083	28.573		S8_16474816	16474816	32.963
	S1_11862448	11862448	28.673		S2_28232945	28232945	30.425		S3_13673848	13673848	33.542		S4_15258821	15258821	20.114		S5_07006588	7006588	18.09		S6_13060027	13060027	26.385		S7_18337268	18337268	29.284		S8_16963173	16963173	34.356
	S1_11940528	11940528	29.383		S2_28460281	28460281	31.117		S3_13674087	13674087	35.726		S4_15262520	15262520	20.805		S5_07028579	7028579	20.172		S6_14316627	14316627	27.793		S7_18380941	18380941	29.995		S8_17040002	17040002	35.739
	S1_12598066	12598066	30.09		S2_28979475	28979475	31.813		S3_13698351	13698351	38.598		S4_15613241	15613241	21.499		S5_07908383	7908383	21.568		S6_16280354	16280354	28.495		S7_19111569	19111569	31.413		S8_18202946	18202946	36.421
	S1_12715489	12715489	31.191		S2_29003940	29003940	32.506		S3_14797144	14797144	39.319		S4_15613954	15613954	23.516		S5_12367678	12367678	21.842		S6_16846119	16846119	29.198		S7_19677041	19677041	32.121		S8_19048404	19048404	36.939
	S1_12756078	12756078	31.873		S2_29133102	29133102	33.198		S3_15393212	15393212	40.739		S4_15614064	15614064	24.227		S5_12386990	12386990	22.52		S6_17587604	17587604	30.602		S7_19957378	19957378	33.535		S8_20145533	20145533	38.291
	S1_12860225	12860225	33.928		S2_29363860	29363860	33.895		S3_20305060	20305060	41.447		S4_15811454	15811454	24.899		S5_12974105	12974105	23.843		S6_18412608	18412608	31.308		S7_20021082	20021082	34.256		S8_20389234	20389234	38.965
	S1_13266832	13266832	34.615		S2_29579285	29579285	34.587		S3_20861796	20861796	43.567		S4_15976561	15976561	25.615		S5_13012404	13012404	24.438		S6_21481669	21481669	32.013		S7_20074538	20074538	34.961		S8_20578240	20578240	40
	S1_13817109	13817109	35.296		S2_30384898	30384898	35.977		S3_20940216	20940216	44.268		S4_16283917	16283917	26.928		S5_13056494	13056494	25.092		S6_23050249	23050249	33.395		S7_20113208	20113208	36.37		S8_20629419	20629419	40.659
	S1_14124909	14124909	35.896		S2_30783877	30783877	39.288		S3_21328420	21328420	44.967		S4_16325970	16325970	28.332		S5_13071009	13071009	26.59		S6_23605509	23605509	34.091		S7_20521058	20521058	37.073		S8_20669146	20669146	41.047
	S1_14662000	14662000	37.241		S2_31345730	31345730	39.972		S3_21561036	21561036	45.664		S4_16390053	16390053	28.925		S5_13093375	13093375	27.372		S6_24314350	24314350	35.487		S7_21146936	21146936	38.479		S8_20762475	20762475	41.366
	S1_15106704	15106704	38.252		S2_31796004	31796004	40.654		S3_22569728	22569728	47.055		S4_16538036	16538036	30.341		S5_13456535	13456535	27.972		S6_24784459	24784459	36.18		S7_21933462	21933462	39.181		S8_20794593	20794593	42
	S1_15301730	15301730	38.956		S2_32395309	32395309	41.335		S3_23294596	23294596	48.448		S4_16878358	16878358	32.45		S5_14065628	14065628	28.574		S6_24951058	24951058	36.872		S7_22203639	22203639	39.883		S8_20799863	20799863	42.633
	S1_15915092	15915092	39.661		S2_32644378	32644378	42.015		S3_24343403	24343403	49.138		S4_17545296	17545296	33.899		S5_14098577	14098577	29.772		S6_25485337	25485337	37.569		S7_22656110	22656110	40.584		S8_21110969	21110969	43.033
	S1_16638448	16638448	41.776		S2_33258130	33258130	44.05		S3_24561729	24561729	49.828		S4_17592191	17592191	34.621		S5_14431296	14431296	30.293		S6_26638037	26638037	37.899		S7_23100253	23100253	42.684		S8_21396166	21396166	43.4
	S1_16710546	16710546	42.481		S2_33299211	33299211	44.727		S3_25127377	25127377	50.519		S4_18217689	18217689	35.345		S5_14598933	14598933	30.909		S6_26849309	26849309	39.227		S7_23324300	23324300	43.378		S8_21742475	21742475	43.629
	S1_16717522	16717522	43.888		S2_33476391	33476391	46.076		S3_25167451	25167451	51.208		S4_18682570	18682570	38.732		S5_14652726	14652726	31.362		S6_27169270	27169270	39.891		S7_23667274	23667274	44.075		S8_21908330	21908330	44.396
	S1_18690760	18690760	44.591		S2_33734324	33734324	46.749		S3_25303173	25303173	52.592		S4_19038976	19038976	39.448		S5_14668568	14668568	32.004		S6_27234336	27234336	40.553		S7_24310181	24310181	44.77		S8_22005410	22005410	44.978
	S1_19468396	19468396	46.652		S2_33967131	33967131	47.418		S3_25748338	25748338	53.972		S4_19534574	19534574	40.078		S5_14673300	14673300	32.441		S6_27676892	27676892	41.883		S7_25047039	25047039	46.172		S8_22118043	22118043	45.553
	S1_19565942	19565942	47.368		S2_34469976	34469976	47.799		S3_25856503	25856503	54.661		S4_20190128	20190128	40.782		S5_14770284	14770284	33.108		S6_27816041	27816041	43.218		S7_26804466	26804466	46.871		S8_22134722	22134722	45.879
	S1_19605770	19605770	49.507		S2_34733625	34733625	49.158		S3_26052672	26052672	55.349		S4_22793930	22793930	41.484		S5_14903296	14903296	33.732		S6_28006181	28006181	43.886		S7_26935288	26935288	48.256		S8_22731438	22731438	46.844
	S1_20318406	20318406	50.218		S2_35131196	35131196	49.852		S3_26096902	26096902	56.038		S4_22882205	22882205	42.186		S5_15026588	15026588	34.392		S6_28311137	28311137	44.548		S7_27547087	27547087	48.955		S8_22735773	22735773	47.234
	S1_20516905	20516905	50.917		S2_35560354	35560354	51.237		S3_26424701	26424701	56.726		S4_23116697	23116697	44.275		S5_15519182	15519182	35.067		S6_28441122	28441122	45.01		S7_27717332	27717332	49.65		S8_23155286	23155286	47.752
	S1_21979590	21979590	51.598		S2_35727439	35727439	51.929		S3_26950381	26950381	57.415		S4_23190643	23190643	46.033		S5_15615882	15615882	35.736		S6_28762904	28762904	45.694		S7_28077694	28077694	51.04		S8_23241210	23241210	48.208
	S1_25428541	25428541	52.166		S2_35910402	35910402	52.619		S3_27082581	27082581	58.796		S4_23403286	23403286	46.732		S5_15807905	15807905	36.25		S6_28864224	28864224	47.749		S7_28102899	28102899	52.439		S8_23727309	23727309	48.384
	S1_25547617	25547617	53.561		S2_36012381	36012381	54.689		S3_27126576	27126576	59.487		S4_24060358	24060358	47.422		S5_15898165	15898165	36.905		S6_28902759	28902759	48.431		S7_28466521	28466521	53.13		S8_24578613	24578613	48.94
	S1_27081497	27081497	56.429		S2_36427830	36427830	55.377		S3_27256837	27256837	61.558		S4_24220909	24220909	48.082		S5_15975574	15975574	37.552		S6_29401311	29401311	49.112		S7_28729189	28729189	54.515		S8_24646679	24646679	49.272
	S1_27162188	27162188	57.902		S2_36596259	36596259	56.065		S3_27537915	27537915	62.929		S4_24269724	24269724	49.473		S5_16342618	16342618	38.204		S6_29828972	29828972	49.792						S8_24756324	24756324	49.418
	S1_27800329	27800329	59.363		S2_37192431	37192431	56.752		S3_28435222	28435222	63.616		S4_24405432	24405432	50.164		S5_16651584	16651584	38.836		S6_30036523	30036523	50.472						S8_25926377	25926377	50.709
	S1_28602784	28602784	60.006						S3_28570355	28570355	64.303		S4_24405813	24405813	51.537		S5_16769389	16769389	39.459		S6_30157886	30157886	51.152						S8_26172108	26172108	51.41
	S1_28738096	28738096	61.433						S3_28814437	28814437	64.986		S4_25047150	25047150	52.219		S5_17085022	17085022	40.099		S6_30174278	30174278	51.831						S8_26329500	26329500	52.064
	S1_29084670	29084670	62.142						S3_29024691	29024691	65.67		S4_25561688	25561688	52.898		S5_17185471	17185471	40.755		S6_30507366	30507366	52.511						S8_26454918	26454918	52.741
	S1_29216927	29216927	62.849						S3_29076866	29076866	67.036		S4_25685404	25685404	53.576		S5_17207096	17207096	42.536		S6_30514679	30514679	53.19						S8_26717588	26717588	54.825
	S1_29746570	29746570	65.655						S3_30392763	30392763	67.718		S4_26022733	26022733	54.25		S5_17259807	17259807	42.838		S6_31481166	31481166	53.868						S8_26823947	26823947	55.525
	S1_29925966	29925966	66.351						S3_31087849	31087849	68.4		S4_26631641	26631641	54.924		S5_17534461	17534461	43.485		S6_31617584	31617584	54.547						S8_27646475	27646475	56.874
	S1_30546478	30546478	67.045										S4_27203299	27203299	55.596		S5_17695434	17695434	44.195		S6_31738057	31738057	55.225
	S1_31364517	31364517	67.738										S4_27294361	27294361	56.269		S5_18047133	18047133	44.884		S6_32528070	32528070	55.904
	S1_31365522	31365522	68.429										S4_27304596	27304596	56.778		S5_18198109	18198109	45.577		S6_33685887	33685887	56.584
	S1_31445805	31445805	69.117										S4_27670149	27670149	57.435		S5_19269372	19269372	55.468		S6_33789486	33789486	57.927
	S1_32001338	32001338	70.5										S4_27816134	27816134	57.999		S5_19912195	19912195	56.203		S6_33958224	33958224	58.606
	S1_32559876	32559876	71.192										S4_27878304	27878304	58.653		S5_20215344	20215344	56.948		S6_34131239	34131239	59.287
	S1_32649872	32649872	71.885										S4_28155352	28155352	59.322		S5_20580356	20580356	57.675		S6_34950292	34950292	59.971
	S1_32817931	32817931	72.576										S4_28286953	28286953	59.994		S5_20863379	20863379	60.552		S6_35430820	35430820	60.656
	S1_33143203	33143203	73.965										S4_28705567	28705567	60.612		S5_21479398	21479398	61.97		S6_35933525	35933525	61.342
	S1_33272115	33272115	74.659										S4_29068371	29068371	61.288		S5_21588855	21588855	63.373		S6_35960926	35960926	61.968
	S1_33659052	33659052	76.748										S4_29160334	29160334	61.917		S5_21794883	21794883	64.071
	S1_33765796	33765796	77.444										S4_29296372	29296372	62.595		S5_21859001	21859001	65.463
	S1_34060712	34060712	78.14										S4_29783923	29783923	63.049		S5_22111172	22111172	66.158
	S1_34713020	34713020	78.826										S4_30120483	30120483	63.177		S5_22178739	22178739	71.151
	S1_35642184	35642184	79.484										S4_30701222	30701222	63.848		S5_22197362	22197362	72.465
	S1_36370744	36370744	80.188										S4_30812983	30812983	64.523		S5_22252571	22252571	73.775
	S1_36512224	36512224	80.895										S4_31168180	31168180	65.163		S5_22278936	22278936	75.088
	S1_36626592	36626592	81.602										S4_31322036	31322036	65.841		S5_22737243	22737243	76.384
	S1_36908453	36908453	83.012										S4_31380397	31380397	66.519		S5_22956378	22956378	78.487
	S1_37306811	37306811	83.716										S4_31932924	31932924	71.047		S5_23175616	23175616	79.157
	S1_37401966	37401966	84.414										S4_32018265	32018265	71.951		S5_23199166	23199166	79.773
	S1_37548986	37548986	85.119										S4_32047879	32047879	72.645
	S1_37753552	37753552	85.822										S4_32053162	32053162	74.056
	S1_38183595	38183595	87.228										S4_32083148	32083148	74.753
	S1_38663949	38663949	87.929										S4_32220699	32220699	76.852
	S1_39199125	39199125	88.628										S4_32224196	32224196	78.253
	S1_39210048	39210048	89.325
	S1_39210104	39210104	90.024
	S1_39220427	39220427	90.721
	S1_39681212	39681212	91.417
	S1_39726651	39726651	92.112
	S1_40097825	40097825	92.808
	S1_40279348	40279348	93.504
	S1_40287602	40287602	94.201
	S1_40614533	40614533	95.596
	S1_41022014	41022014	96.298
	S1_41109577	41109577	96.999
	S1_41569246	41569246	97.704
	S1_41987430	41987430	98.408
	S1_42044803	42044803	99.112
	S1_42569620	42569620	99.818
	S1_42822517	42822517	101.23
	S1_43174663	43174663	102.65
	S1_43438292	43438292	104.069
	S1_43786282	43786282	104.776
	S1_44814906	44814906	105.487
	S1_44899694	44899694	106.191
	S1_45170145	45170145	106.896
	S1_45775615	45775615	107.6
	S1_46122483	46122483	108.289
	S1_46249627	46249627	110.397
	S1_46423283	46423283	111.097
	S1_46553437	46553437	111.8
	S1_47110159	47110159	113.2
	S1_47640923	47640923	114.598
	S1_47841965	47841965	115.297
	S1_48029254	48029254	116.695
	S1_48047096	48047096	117.392
	S1_48332362	48332362	118.089
	S1_48886391	48886391	118.785
	S1_48926381	48926381	119.48
	S1_49326778	49326778	120.174
	S1_49683703	49683703	120.866
	S1_49873491	49873491	122.251
	S1_50317198	50317198	123.633
	S1_50489603	50489603	124.322
	S1_52259712	52259712	125.015
	S1_52466031	52466031	125.706
	S1_52523095	52523095	127.085
	S1_52884936	52884936	127.774
	S1_53389272	53389272	129.154
	S1_53569594	53569594	129.844
	S1_53852445	53852445	131.223
	S1_53885425	53885425	132.555
	S1_53886942	53886942	135.331
	S1_54050544	54050544	136.716
	S1_54320232	54320232	138.096
	S1_54425895	54425895	138.779

## Sheet: Table 4
98-99
Linkage Group	SNPs (N°)	Total distance (cM)	Mean distance (cM/SNP)	Maximum gap (cM)
1	79	135.618	1.74	14.23
2	51	64.189	1.28	4.95
3	66	80.28	1.24	9.05
4	79	74.184	0.95	2.88
5	61	65.813	1.1	4.12
6	66	67.746	1.04	4.2
7	51	61.565	1.23	5.624
8	64	64.885	1.03	5.522
Total	517	614.28	1.20125	6.322
Supplementary Table 4. Characterization of the SNPs distributed in the '98-99' linkage map.

## Sheet: Table 5
Angeleno
Linkage Group	SNPs (N°)	Total distance (cM)	Mean distance (cM/SNP)	Maximum gap (cM)
1	139	138.779	1.01	2.87
2	55	56.752	1.05	4.885
3	61	68.4	1.14	4.386
4	87	78.253	0.91	4.528
5	82	79.773	0.98	9.891
6	71	61.968	0.89	4.089
7	53	54.515	1.05	3.461
8	61	56.874	0.95	5.726
Total	609	595.314	0.9975	4.9795
Supplementary Table 5. Characterization of the SNPs distributed in the 'Angeleno' linkage map.

## Sheet: Table 6
Trait	Parent	Season	Tissue	LG	LOD peak marker	Position (cM)	SNP genotypes		LOD threshold	QTL interval (cM)	QTL LOD score	PEV (%)	Additive effect	KW
							98-99	Angeleno
C	'Angeleno'	T1	FL	1	S1_46423283	111.15	GG	GT	2.8	84.48-135.38	19.38	67.7	0.1898	54.016
		T1	SK	1	S1_46423283	111.15	GG	GT	2.9	79.58-138.14	30.62	83.2	0.2606	55.804
EC	'Angeleno'	T1	FL	1	S1_46423283	111.15	GG	GT	2.8	85.18-138.14	20.40	69.5	-0.1763	51-968
		T1	SK	1	S1_46423283	111.15	GG	GT	2.9	83.08-138.82	35.13	87.1	-0.2262	55.801
PB1	'Angeleno'	T1	FL	1	S1_46423283	111.15	GG	GT	2.8	83.08-131.27	12.05	50.4	0.0611	39.610
		T1	SK	1	S1_47640923	114.66	TT	GT	2.9	85.88-138.14	17.53	64	0.1084	51.181
F3L-a	'Angeleno'	T1	FL	1	S1_46423283	111.15	GG	GT	2.8	96.36-111.86	3.62	19	-0.04847	15.659
		T1	SK	1	S1_46423283	111.15	GG	GT	2.8	83.08-132.60	17.13	63.2	-0.1033	46.807
F3L-b	'Angeleno'	T1	FL	1	S1_44899694	106.23	CC	AC	2.8	97.77-125.08	5.19	26.1	-0.0283	15.140
		T1	SK	1	S1_43438292	104.11	GG	GT	2.7	85.88-122.32	7.32	34.7	-0.0432	29.546
C/EC_binary	'Angeleno'	T1	FL	1	S1_46423283	111.15	GG	GT	2.9	80.98-138.82	38.93	89.7	46.872	69.938
		T1	SK	1	S1_46423283	111.15	GG	GT	3.0	83.08-138.82	99.99	100	49.500	78.000
		T2	FL	1	S1_45775615	107.64	AC	AC	3	80.98-131.27	20.24	76.7	43.6071	48.318
		T2	SK	1	S1_46423283	111.15	GG	GT	3.0	83.08-138.14	99.99	100	49.500	63.000
Supplementary Table 6. Significant QTLs observed from the analysis. Only relative values and C/EC ratio were used for QTL analysis. Only significant QTL from the parental 'Angeleno' were observed. Analysis were done with the MapQTL 6, using the Kruskal-Wallis (KW) and Interval Mapping (IM) tests. QTL interval was determined according to the markers with LOD score greater than the LOD threshold ca…

## Sheet: Table 7
Chromosome	Classification	Physical location (pb)		Gene code	Gene code	Sequence description	GO Terms
Chr1	gene	46249839	46253261	ID=evm.TU.Chr1.877	Name=EVM_prediction_Chr1.877	UDP-galactose transporter 1	Golgi apparatus;integral component of membrane;UDP-galactose transmembrane transporter activity;UDP-glucose transmembrane transporter activity;antiporter activity;UDP-glucose transmembrane transport;UDP-galactose transmembrane transport
Chr1	gene	46253675	46255410	ID=evm.TU.Chr1.876	Name=EVM_prediction_Chr1.876	Adenine nucleotide alpha hydrolases-like superfamily protein	hydrolase activity
Chr1	gene	46260764	46269834	ID=evm.TU.Chr1.875	Name=EVM_prediction_Chr1.875	ATPase family AAA domain-containing	nucleus;chromatin binding;ATP binding;hydrolase activity;DNA damage checkpoint signaling;DNA repair;mitotic DNA replication checkpoint signaling
Chr1	gene	46272521	46275410	ID=evm.TU.Chr1.874	Name=EVM_prediction_Chr1.874	lysM domain-containing GPI-anchored protein 1	integral component of membrane
Chr1	gene	46275772	46276512	ID=evm.TU.Chr1.873	Name=EVM_prediction_Chr1.873	putative fasciclin arabinogalactan	integral component of membrane
Chr1	gene	46278149	46283413	ID=evm.TU.Chr1.872	Name=EVM_prediction_Chr1.872	RNA polymerase II transcription factor B subunit 4	transcription factor TFIIH core complex;transcription factor TFIIH holo complex;nucleotide-excision repair;phosphorylation of RNA polymerase II C-terminal domain
Chr1	gene	46283679	46285514	ID=evm.TU.Chr1.871	Name=EVM_prediction_Chr1.871	Pleckstrin homology domain superfamily protein
Chr1	gene	46285850	46291334	ID=evm.TU.Chr1.870	Name=EVM_prediction_Chr1.870	glutamic acid-rich protein	nucleus;ligase activity
Chr1	gene	46291623	46294012	ID=evm.TU.Chr1.869	Name=EVM_prediction_Chr1.869	gamma-glutamylcyclotransferase 2-3	cytoplasm;integral component of membrane;gamma-glutamylcyclotransferase activity;transferase activity;transmembrane transporter activity;glutathione catabolic process;transmembrane transport
Chr1	gene	46295496	46297771	ID=evm.TU.Chr1.868	Name=EVM_prediction_Chr1.868	WAT1-related protein At1g21890-like	plasma membrane;integral component of membrane;gamma-glutamylcyclotransferase activity;transmembrane transporter activity;glutathione catabolic process;transmembrane transport
Chr1	gene	46320680	46323757	ID=evm.TU.Chr1.867	Name=EVM_prediction_Chr1.867	WAT1-related protein At4g08300-like	plasma membrane;integral component of membrane;transmembrane transporter activity;transmembrane transport
Chr1	gene	46326821	46328095	ID=evm.TU.Chr1.866	Name=EVM_prediction_Chr1.866	WAT1-related protein At4g08290	plasma membrane;integral component of membrane;transmembrane transporter activity;transmembrane transport
Chr1	gene	46332811	46334831	ID=evm.TU.Chr1.865	Name=EVM_prediction_Chr1.865	Aminotransferase-like mobile domain containing protein
Chr1	gene	46344418	46348110	ID=evm.TU.Chr1.864	Name=EVM_prediction_Chr1.864	WAT1-related protein At4g08290	plasma membrane;integral component of membrane;transmembrane transporter activity;transmembrane transport
Chr1	gene	46351672	46354559	ID=evm.TU.Chr1.863	Name=EVM_prediction_Chr1.863	Thioredoxin superfamily protein
Chr1	gene	46357616	46360147	ID=evm.TU.Chr1.862	Name=EVM_prediction_Chr1.862	aminoacylase-1	cytoplasm;aminoacylase activity;cellular amino acid metabolic process
Chr1	gene	46366718	46368092	ID=evm.TU.Chr1.861	Name=EVM_prediction_Chr1.861	ethylene-responsive transcription factor ERF014	nucleus;DNA binding;DNA-binding transcription factor activity;regulation of transcription, DNA-templated
Chr1	gene	46370266	46375267	ID=evm.TU.Chr1.860	Name=EVM_prediction_Chr1.860	putative prolyl-tRNA synthetase associated domain-containing protein 1	aminoacyl-tRNA editing activity;proline-tRNA ligase activity;aminoacyl-tRNA metabolism involved in translational fidelity
Chr1	gene	46375017	46376577	ID=evm.TU.Chr1.859	Name=EVM_prediction_Chr1.859	E3 ubiquitin-protein ligase RING1	ligase activity;ubiquitin protein ligase activity;protein ubiquitination
Chr1	gene	46385460	46388154	ID=evm.TU.Chr1.858	Name=EVM_prediction_Chr1.858	MORN repeat-containing protein 1	integral component of membrane;1-phosphatidylinositol-4-phosphate 5-kinase activity;phosphorylation;phosphatidylinositol phosphate biosynthetic process
Chr1	gene	46393222	46394826	ID=evm.TU.Chr1.857	Name=EVM_prediction_Chr1.857	inorganic phosphate transporter 1-4-like	integral component of membrane;inorganic phosphate transmembrane transporter activity;symporter activity;phosphate ion transport;transmembrane transport
Chr1	gene	46398679	46401709	ID=evm.TU.Chr1.856	Name=EVM_prediction_Chr1.856	probable N-succinyldiaminopimelate aminotransferase DapC	cytoplasm;kynurenine-oxoglutarate transaminase activity;pyridoxal phosphate binding;biosynthetic process;L-kynurenine metabolic process
Chr1	gene	46405660	46407475	ID=evm.TU.Chr1.855	Name=EVM_prediction_Chr1.855	nodulation-signaling pathway 2 protein	nucleus;DNA-binding transcription factor activity;sequence-specific DNA binding;regulation of transcription, DNA-templated
Chr1	gene	46419032	46421461	ID=evm.TU.Chr1.854	Name=EVM_prediction_Chr1.854	LOC18425583 isoform
Chr1	gene	46421843	46423253	ID=evm.TU.Chr1.853	Name=EVM_prediction_Chr1.853	hypothetical protein Prudu_004257	integral component of membrane
Chr1	gene	46243367	46244367	ID=evm.TU.Chr1.878	Name=EVM_prediction_Chr1.878	uncharacterized protein LOC18793692	mitochondrion;integral component of membrane
Chr1	gene	46249839	46253261	ID=evm.TU.Chr1.877	Name=EVM_prediction_Chr1.877	UDP-galactose transporter 1	Golgi apparatus;integral component of membrane;UDP-galactose transmembrane transporter activity;UDP-glucose transmembrane transporter activity;antiporter activity;UDP-glucose transmembrane transport;UDP-galactose transmembrane transport
Chr1	gene	46253675	46255410	ID=evm.TU.Chr1.876	Name=EVM_prediction_Chr1.876	Adenine nucleotide alpha hydrolases-like superfamily protein	hydrolase activity
Chr1	gene	46260764	46269834	ID=evm.TU.Chr1.875	Name=EVM_prediction_Chr1.875	ATPase family AAA domain-containing	nucleus;chromatin binding;ATP binding;hydrolase activity;DNA damage checkpoint signaling;DNA repair;mitotic DNA replication checkpoint signaling
Chr1	gene	46272521	46275410	ID=evm.TU.Chr1.874	Name=EVM_prediction_Chr1.874	lysM domain-containing GPI-anchored protein 1	integral component of membrane
Chr1	gene	46275772	46276512	ID=evm.TU.Chr1.873	Name=EVM_prediction_Chr1.873	putative fasciclin arabinogalactan	integral component of membrane
Chr1	gene	46278149	46283413	ID=evm.TU.Chr1.872	Name=EVM_prediction_Chr1.872	RNA polymerase II transcription factor B subunit 4	transcription factor TFIIH core complex;transcription factor TFIIH holo complex;nucleotide-excision repair;phosphorylation of RNA polymerase II C-terminal domain
Chr1	gene	46283679	46285514	ID=evm.TU.Chr1.871	Name=EVM_prediction_Chr1.871	Pleckstrin homology domain superfamily protein
Chr1	gene	46285850	46291334	ID=evm.TU.Chr1.870	Name=EVM_prediction_Chr1.870	glutamic acid-rich protein	nucleus;ligase activity
Chr1	gene	46291623	46294012	ID=evm.TU.Chr1.869	Name=EVM_prediction_Chr1.869	gamma-glutamylcyclotransferase 2-3	cytoplasm;integral component of membrane;gamma-glutamylcyclotransferase activity;transferase activity;transmembrane transporter activity;glutathione catabolic process;transmembrane transport
Chr1	gene	46295496	46297771	ID=evm.TU.Chr1.868	Name=EVM_prediction_Chr1.868	WAT1-related protein At1g21890-like	plasma membrane;integral component of membrane;gamma-glutamylcyclotransferase activity;transmembrane transporter activity;glutathione catabolic process;transmembrane transport
Chr1	gene	46320680	46323757	ID=evm.TU.Chr1.867	Name=EVM_prediction_Chr1.867	WAT1-related protein At4g08300-like	plasma membrane;integral component of membrane;transmembrane transporter activity;transmembrane transport
Chr1	gene	46326821	46328095	ID=evm.TU.Chr1.866	Name=EVM_prediction_Chr1.866	WAT1-related protein At4g08290	plasma membrane;integral component of membrane;transmembrane transporter activity;transmembrane transport
Chr1	gene	46332811	46334831	ID=evm.TU.Chr1.865	Name=EVM_prediction_Chr1.865	Aminotransferase-like mobile domain containing protein
Chr1	gene	46344418	46348110	ID=evm.TU.Chr1.864	Name=EVM_prediction_Chr1.864	WAT1-related protein At4g08290	plasma membrane;integral component of membrane;transmembrane transporter activity;transmembrane transport
Chr1	gene	46351672	46354559	ID=evm.TU.Chr1.863	Name=EVM_prediction_Chr1.863	Thioredoxin superfamily protein
Chr1	gene	46357616	46360147	ID=evm.TU.Chr1.862	Name=EVM_prediction_Chr1.862	aminoacylase-1	cytoplasm;aminoacylase activity;cellular amino acid metabolic process
Chr1	gene	46366718	46368092	ID=evm.TU.Chr1.861	Name=EVM_prediction_Chr1.861	ethylene-responsive transcription factor ERF014	nucleus;DNA binding;DNA-binding transcription factor activity;regulation of transcription, DNA-templated
Chr1	gene	46370266	46375267	ID=evm.TU.Chr1.860	Name=EVM_prediction_Chr1.860	putative prolyl-tRNA synthetase associated domain-containing protein 1	aminoacyl-tRNA editing activity;proline-tRNA ligase activity;aminoacyl-tRNA metabolism involved in translational fidelity
Chr1	gene	46375017	46376577	ID=evm.TU.Chr1.859	Name=EVM_prediction_Chr1.859	E3 ubiquitin-protein ligase RING1	ligase activity;ubiquitin protein ligase activity;protein ubiquitination
Chr1	gene	46385460	46388154	ID=evm.TU.Chr1.858	Name=EVM_prediction_Chr1.858	MORN repeat-containing protein 1	integral component of membrane;1-phosphatidylinositol-4-phosphate 5-kinase activity;phosphorylation;phosphatidylinositol phosphate biosynthetic process
Chr1	gene	46393222	46394826	ID=evm.TU.Chr1.857	Name=EVM_prediction_Chr1.857	inorganic phosphate transporter 1-4-like	integral component of membrane;inorganic phosphate transmembrane transporter activity;symporter activity;phosphate ion transport;transmembrane transport
Chr1	gene	46398679	46401709	ID=evm.TU.Chr1.856	Name=EVM_prediction_Chr1.856	probable N-succinyldiaminopimelate aminotransferase DapC	cytoplasm;kynurenine-oxoglutarate transaminase activity;pyridoxal phosphate binding;biosynthetic process;L-kynurenine metabolic process
Chr1	gene	46405660	46407475	ID=evm.TU.Chr1.855	Name=EVM_prediction_Chr1.855	nodulation-signaling pathway 2 protein	nucleus;DNA-binding transcription factor activity;sequence-specific DNA binding;regulation of transcription, DNA-templated
Chr1	gene	46419032	46421461	ID=evm.TU.Chr1.854	Name=EVM_prediction_Chr1.854	LOC18425583 isoform
Chr1	gene	46421843	46423253	ID=evm.TU.Chr1.853	Name=EVM_prediction_Chr1.853	hypothetical protein Prudu_004257	integral component of membrane
Chr1	gene	46423545	46425607	ID=evm.TU.Chr1.852	Name=EVM_prediction_Chr1.852	LOC100273399 isoform
Chr1	gene	46425934	46432134	ID=evm.TU.Chr1.851	Name=EVM_prediction_Chr1.851	DIS3-like exonuclease 2 isoform X2	exosome (RNase complex);P-body;3'-5'-exoribonuclease activity;RNA binding;metal ion binding;nuclear-transcribed mRNA catabolic process, exonucleolytic, 3'-5';RNA phosphodiester bond hydrolysis, exonucleolytic;polyuridylation-dependent mRNA catabolic process
Chr1	gene	46435282	46437859	ID=evm.TU.Chr1.850	Name=EVM_prediction_Chr1.850	40S ribosomal protein S5-like	cytosolic small ribosomal subunit;mRNA binding;structural constituent of ribosome;rRNA binding;ribosomal small subunit assembly;translation
Chr1	gene	46440683	46447881	ID=evm.TU.Chr1.849	Name=EVM_prediction_Chr1.849	putative transglycosylase H16_A0665	integral component of membrane;chitin binding;kinase activity;carbohydrate binding;phosphorylation
Chr1	gene	46467683	46468764	ID=evm.TU.Chr1.848	Name=EVM_prediction_Chr1.848	tyrosine--tRNA ligase 1, cytoplasmic-like	membrane;tyrosine-tRNA ligase activity;ATP binding;tRNA aminoacylation for protein translation
Chr1	gene	46468289	46468733	ID=evm.TU.Chr1.847	Name=EVM_prediction_Chr1.847	chaperonin-like RBCX protein 1, chloroplastic	protein folding chaperone;protein folding;carbon fixation;photosynthesis;ribulose bisphosphate carboxylase complex assembly
Chr1	gene	46469380	46526318	ID=evm.TU.Chr1.846	Name=EVM_prediction_Chr1.846	flavonol synthase/flavanone 3-hydroxylase-like	flavonol synthase activity;metal ion binding;flavonol biosynthetic process
Chr1	gene	46534300	46536583	ID=evm.TU.Chr1.845	Name=EVM_prediction_Chr1.845	flavonol synthase	flavonol synthase activity;metal ion binding;response to light stimulus;flavonol biosynthetic process
Chr1	gene	46537103	46541350	ID=evm.TU.Chr1.844	Name=EVM_prediction_Chr1.844	flavonol synthase/flavanone 3-hydroxylase	cytoplasm;L-ascorbic acid binding;flavonol synthase activity;naringenin 3-dioxygenase activity;metal ion binding;response to light stimulus;flavonol biosynthetic process
Chr1	gene	46542416	46545981	ID=evm.TU.Chr1.843	Name=EVM_prediction_Chr1.843	camphor resistance CrcB family protein	integral component of plasma membrane;fluoride transmembrane transporter activity;fluoride transmembrane transport
Chr1	gene	46549859	46552404	ID=evm.TU.Chr1.842	Name=EVM_prediction_Chr1.842	glycine-rich protein 2-like	nucleic acid binding;zinc ion binding
Supplementary Table 7. Genes in the C/EC locus. Genes indicated in the table were predicted by Liu et al. (2020) and available in https://www.rosaceae.org/Analysis/9450778
